# Supplementary material for: Exploring the Proteomic Landscape of Cochlear Implant Trauma: An iTRAQ-Based Quantitative Analysis Utilizing an Ex Vivo Model
Source: J Clin Med. 2025 Jul 18;14(14):5115. doi: 10.3390/jcm14145115 (PMC12295403; doi:10.3390/jcm14145115)
Supplement: Supplementary file 1 [file jcm-14-05115-s001.zip]

Archive with 1 entries (1 files):
- jcm-3668170-supplementary.pdf
